# Supplementary material for: Novel Multi-Target Agents Based on the Privileged Structure of 4-Hydroxy-2-quinolinone
Source: Molecules. 2023 Dec 28;29(1):190. doi: 10.3390/molecules29010190 (PMC10780633; doi:10.3390/molecules29010190)
Supplement: Supplementary file 1 [file molecules-29-00190-s001.zip]

Archive with 1 entries (1 files):
- molecules-2700691-supplementary.pdf
